# Supplementary material for: Comparison of Fluorescent Probes for IDH-Wildtype Glioblastoma, Metastatic Brain Tumors, and PCNSL: A Biomechanical Perspective
Source: Int J Mol Sci. 2026 May 17;27(10):4495. doi: 10.3390/ijms27104495 (PMC13207321; doi:10.3390/ijms27104495)
Supplement: Supplementary file 1 [file ijms-27-04495-s001.zip]

Archive with 1 entries (1 files):
- ijms-4241621-supplementary.pdf
